# Supplementary material for: Relationship between ocular surface temperature and 0.1% cyclosporine a in dry eye syndrome with meibomian gland dysfunction
Source: PLoS One. 2023 Nov 20;18(11):e0293472. doi: 10.1371/journal.pone.0293472 (PMC10659158; doi:10.1371/journal.pone.0293472)
Supplement: S1 Dataset — (XLSX) [file pone.0293472.s001.xlsx]

## Sheet: OST dataset
Subject No.	Age	Sex (M=0, F=1)	Artifitial tears(0 = CMC, 1= HA)	topical Anti-inflammatory agent (0=non, 1=0.1 % CsA)		conjunctival temperature (Temporal) (base)	conjunctival temperature (Nasal) (base)	OSDI (Base)	TBUT (base)	NIBUT (base)	LLT(base)	NEI cornea base	NEI conj.base	MG expressibility (base)	MG quality (base)		conjunctival temperature (Temporal) (1m)	conjunctival temperature (Nasal) (1m)	OSDI(1m)	TBUT (1m)	NIBUT (1m)	LLT(1m)	NEI cornea 1m	NEI conj 1m	MG expressibility 1m	MG quality 1m				delta Temp	delta Nasal	delta OSDI	delta TBUT	delta NIBUT	delta LLT	delta NEI C	delta NEI conj	Delta MG ex	Delta MG qual
1	48	1	1	1		35.2	35.4	52.27	4	5.3	91	0	0	0	14		34.9	34.9	16.66	4	4.5	85	0	0	0	14				-0.3	-0.5	-35.61	0	-0.8	-6	0	0	0	0
2	73	0	0	1		36.2	36.3	52.083	4	4.9	89	0	0	0	16		34.8	34.9	16.66	5.6	5	77	0	0	0	14				-1.4	-1.4	-35.423	1.6	0.1	-12	0	0	0	-2
3	55	1	1	1		35.5	35.6	56.25	3.5	4.2	66	0	0	0	6		34.9	34.7	3.125	5.5	6.2	78	0	0	0	6				-0.6	-0.9	-53.125	2	2	12	0	0	0	0
4	40	0	0	0		35.4	35.5	34.38	4.5	5.7	60	0	0	0	8		35.5	35.6	31.25	4.5	5.2	87	0	0	0	8				0.1	0.1	-3.13	0	-0.5	27	0	0	0	0
5	67	0	1	1		35.1	35.2	54.55	5.5	5.1	87	0	0	0	10		34.8	34.7	25	5.7	5.3	57	0	0	0	8				-0.3	-0.5	-29.55	0.2	0.2	-30	0	0	0	-2
6	46	0	0	1		36.2	36.4	56	6.2	6.5	49	0	0	0	16		35.7	35.9	29.167	6	5.6	88	0	0	0	16				-0.5	-0.5	-26.833	-0.2	-0.9	39	0	0	0	0
7	52	1	1	0		35.9	35.8	45.83	5	5.2	92	0	0	0	10		34.9	34.8	29.167	5	5.2	64	0	0	0	10				-1	-1	-16.663	0	0	-28	0	0	0	0
8	61	1	1	1		35.9	35.9	31.25	4	4.3	85	0	0	0	12		35.2	35.1	12.5	5.1	4.8	80	0	0	0	12				-0.7	-0.8	-18.75	1.1	0.5	-5	0	0	0	0
9	74	1	1	0		34.7	34.9	56.25	5	5.2	64	0	0	0	16		34.7	34.8	50	5.1	5.2	62	0	0	0	22				0	-0.1	-6.25	0.1	0	-2	0	0	0	6
10	61	1	1	0		36.2	36.5	72.12	5.5	5.9	80	0	0	0	12		36	36.2	70.83	5.5	5.3	90	0	0	0	6				-0.2	-0.3	-1.29	0	-0.6	10	0	0	0	-6
11	63	1	0	0		36.1	36.2	82.5	5.4	5.5	89	0	0	0	14		34.9	34.8	72.12	5.4	5.4	100	0	0	0	6				-1.2	-1.4	-10.38	0	-0.1	11	0	0	0	-8
12	60	1	1	0		36.2	36.2	47.92	5.1	5	100	0	0	0	10		36.2	36.1	70.83	5.2	5.3	100	0		0	6				0	-0.1	22.91	0.1	0.3	0	0	0	0	-4
13	76	1	1	0		36.2	36.1	35	5	4.8	70	0	0	0	16		36.1	36.1	45.83	5	5.6	82	0	0	0	14				-0.1	0	10.83	0	0.8	12	0	0	0	-2
14	65	1	1	1		34.6	34.5	83.33	5	6.1	80	1	0	1	12		34.6	34.5	33.33	5	6.1	80	9	0	1	12				0	0	-50	0	0	0	8	0	0	0
15	79	1	1	0		36	35.6	35.42	5.1	5.6	72	0	0	0	10		36.1	35.8	25	5.1	5.5	65	0	0	0	8				0.1	0.2	-10.42	0	-0.1	-7	0	0	0	-2
16	62	1	1	1		34.7	34.6	41	5.6	4.9	80	0	0	0	12		34.4	34.3	17.85	5.6	5.2	100	0	0	0	8				-0.3	-0.3	-23.15	0	0.3	20	0	0	0	-4
17	68	1	1	1		36.3	36.6	91.67	9	4.7	74	0	0	0	10		36	36.1	45.83	6	6	75	0	0	0	10				-0.3	-0.5	-45.84	-3	1.3	1	0	0	0	0
18	48	1	1	1		35.5	35.5	52.27	4	4.8	89	0	0	0	14		35	35	16.66	4	5.4	100	0	0	0	14				-0.5	-0.5	-35.61	0	0.6	11	0	0	0	0
19	73	0	0	1		36.3	36.3	52.083	4	6.4	84	0	0	0	16		34.6	34.7	16.66	5.4	6.3	83	0	0	0	14				-1.7	-1.6	-35.423	1.4	-0.1	-1	0	0	0	-2
20	55	1	1	1		36.3	34.9	56.25	3.5	5.4	68	0	0	0	6		34.8	34.8	3.125	5.5	6.2	99	0	0	0	6				-1.5	-0.1	-53.125	2	0.8	31	0	0	0	0
21	40	0	0	0		35.4	35.6	34.38	4.2	5.3	63	0	0	0	8		35.1	35.4	31.25	4.2	5.3	88	0	0	0	8				-0.3	-0.2	-3.13	0	0	25	0	0	0	0
22	67	0	1	1		35.3	35.5	54.55	5.4	5.3	98	0	0	0	10		35.1	35.1	25	5.6	6.4	100	0	0	0	8				-0.2	-0.4	-29.55	0.2	1.1	2	0	0	0	-2
23	46	0	0	1		36.3	36.5	56	6.4	5.9	78	0	0	0	16		36.1	36	29.167	6.1	6.3	89	0	0	0	16				-0.2	-0.5	-26.833	-0.3	0.4	11	0	0	0	0
24	52	1	1	0		35.7	35.9	45.83	5	5.3	100	0	0	0	10		34.7	34.9	29.167	5	5.5	65	0	0	0	10				-1	-1	-16.663	0	0.2	-35	0	0	0	0
25	55	1	1	0		36	36.1	77.08	5.5	5.1	100	3	1	0	8		35.9	35.8	91.67	5.5	6.6	86	2	0	0	8				-0.1	-0.3	14.59	0	1.5	-14	-1	-1	0	0
26	61	1	1	1		35.9	35.8	31.25	4	4.5	77	0	0	0	12		35	35.6	12.5	5	5.2	90	0	0	0	14				-0.9	-0.2	-18.75	1	0.7	13	0	0	0	2
27	74	1	1	0		34.4	34.6	56.25	5	5.8	54	0	0	0	16		34.3	34.6	50	5	5.2	64	0	0	0	22				-0.1	0	-6.25	0	-0.6	10	0	0	0	6
28	61	1	1	0		36.1	36.3	72.12	5.5	5.1	61	0	0	0	12		36	36.2	70.83	5.5	5.5	79	0	0	0	6				-0.1	-0.1	-1.29	0	0.4	18	0	0	0	-6
29	63	1	0	0		35.9	36.2	82.5	5.3	6.3	84	2	0	0	14		34.9	34.7	72.12	5.3	4.6	100	2	0	0	6				-1	-1.5	-10.38	0	-1.7	16	0	0	0	-8
30	60	1	1	0		36.3	36.1	47.92	5.1	5.2	100	0	0	0	10		36.2	36.3	70.83	5	4.5	100	0	0	0	6				-0.1	0.2	22.91	-0.1	-0.7	0	0	0	0	-4
31	76	1	1	0		36.1	35.9	35	5	5.7	68	0	0	0	16		35.9	35.7	45.83	5	5.3	72	0	0	0	14				-0.2	-0.2	10.83	0	-0.4	4	0	0	0	-2
32	65	1	1	1		35.3	35.2	83.33	5	5.5	99	10	0	1	12		35.3	35.2	33.33	5	5.5	99	10	0	1	12				0	0	-50	0	0	0	0	0	0	0
33	79	1	1	0		36	35.7	35.42	5.3	5.5	84	0	0	0	14		36.2	35.8	25	5.3	5.4	68	0	0	0	10				0.2	0.1	-10.42	0	-0.1	-16	0	0	0	-4
34	62	1	1	1		34.5	34.6	41	5.2	5.3	100	1	0	1	14		34.2	34.3	17.85	5.2	4.6	80	0	0	0	8				-0.3	-0.3	-23.15	0	-0.7	-20	-1	0	-1	-6
35	68	1	1	1		36.3	36.4	91.67	8	5.2	73	0	0	0	10		36	36.2	45.83	6.1	5.7	80	0	0	0	8				-0.3	-0.2	-45.84	-1.9	0.5	7	0	0	0	-2
